# Supplementary material for: DNA-Binding and Cytotoxicity of Copper(I) Complexes Containing Functionalized Dipyridylphenazine Ligands
Source: Pharmaceutics. 2021 May 20;13(5):764. doi: 10.3390/pharmaceutics13050764 (PMC8161420; doi:10.3390/pharmaceutics13050764)
Supplement: Supplementary file 1 [file pharmaceutics-13-00764-s001.zip]

Archive with 1 entries (1 files):
- pharmaceutics-1195206 sup for xml.pdf
